# Supplementary material for: Causal relationships between lung cancer and sepsis: a genetic correlation and multivariate mendelian randomization analysis
Source: Front Genet. 2024 Jun 28;15:1381303. doi: 10.3389/fgene.2024.1381303 (PMC11239446; doi:10.3389/fgene.2024.1381303)
Supplement: Supplementary file 4 [file Table1.XLSX]

## Sheet: Table S1.
Table S1. STROBE-MR
Item	Complete/location
1. Title and Abstract	Title and abstract page 1
Indicate Mendelian randomization (MR) as the study’s design in the title and/or the abstract if that is a main purpose of the study
Introduction
2.Background	1.Backgroud page 1
Explain the scientific background and rationale for the reported study. What is the exposure? Is a potential causal relationship between exposure and outcome plausible? Justify why MR is a helpful method to address the study question
3.Objectives	page 2
State specific objectives clearly, including pre-specified causal hypotheses (if any). State that MR is a method that, under specific assumptions, intends to estimate causal effects
4. Study design and data sources	page 3
Present key elements of the study design early in the article. Consider including a table listing sources of data for all phases of the study. For each data source contributing to the analysis, describe the following:	a-d) Information about the GWAS data is described in Methods paragraphs 1-3 (sections: Study design, Exposure data, Outcome data) and listed in Supplementary Table 1. Further information is provided in each of the original GWAS publications, and their reference listed in the manuscript. Selection of genetic variants is described in Methods paragraph 4(Instrumental variable selection), and the lis…
	e) not relevant
a) Setting: Describe the study design and the underlying population, if possible. Describe the setting, locations, and relevant dates, including periods of recruitment, exposure, follow-up, and data collection, when available.	NA
b) Participants: Give the eligibility criteria, and the sources and methods of selection of participants. Report the sample size, and whether any power or sample size calculations were carried out prior to the main analysis	page 3
c) Describe measurement, quality control and selection of genetic variants	page 3
d) For each exposure, outcome, and other relevant variables, describe methods of assessment and diagnostic criteria for diseases	page 3/4
e) Provide details of ethics committee approval and participant informed consent, if relevant
5. Assumptions	2.1 Study design
Explicitly state the three core IV assumptions for the main analysis (relevance, independence and exclusion restriction) as well assumptions for any additional or sensitivity analysis
6. Statistical methods main analysis
Describe statistical methods and statistics use	page 4, 5, 6
a) Describe how quantitative variables were handled in the analyses (i.e., scale, units, model)	NA
b) Describe how genetic variants were handled in the analyses and, if applicable, how their weights were selected	page 4, 5
c) Describe the MR estimator (e.g. two-stage least squares, Wald ratio) and related statistics. Detail the included covariates and, in case of two-sample MR, whether the same covariate set was used for adjustment in the two samples	page 4, 5, 6
d) Explain how missing data were addressed	page 3
e) If applicable, indicate how multiple testing was addressed	page 5
7. Assessment of assumptions	page 4, 5, 6
Describe any methods or prior knowledge used to assess the assumptions or justify their validity
8.Sensitivity analyses	page 5
Describe any sensitivity analyses or additional analyses performed (e.g. comparison of effect estimates from different approaches, independent replication, bias analytic techniques, validation of instruments, simulations)
9. Software and pre-registration	page 5
a) Name statistical software and package(s), including version and settings used	b) Not applicable
b) State whether the study protocol and details were pre-registered (as well as when and where)	NA
Results
10. Descriptive data
a) Report the numbers of individuals at each stage of included studies and reasons for exclusion. Consider use of a flow diagram	page 6
b) Report summary statistics for phenotypic exposure(s), outcome(s), and other relevant variables (e.g. means, SDs, proportions)	Table 1
c) If the data sources include meta-analyses of previous studies, provide the assessments of heterogeneity across these studies	NA
d) For two-sample MR:	page 6
i. Provide justification of the similarity of the genetic variant-exposure associations between the exposure and outcome samples
ii. Provide information on the number of individuals who overlap between the exposure and outcome studies
11. Main results
a) Report the associations between genetic variant and exposure, and between genetic variant and outcome, preferably on an interpretable scale	page 6
b) Report MR estimates of the relationship between exposure and outcome, and the measures of uncertainty from the MR analysis, on an interpretable scale, such as odds ratio or relative risk per SD difference	page 6
c) If relevant, consider translating estimates of relative risk into absolute risk for a meaningful time period	page 6
d) Consider plots to visualize results (e.g. forest plot, scatterplot of associations between genetic variants and outcome versus between genetic variants and exposure)	FIG 2-4
12. Assessment of assumptions
a) Report the assessment of the validity of the assumptions	Table 2
b) Report any additional statistics (e.g., assessments of heterogeneity across genetic variants, such as I2, Q statistic or E-value)	Table 2
13. Sensitivity and additional analyses	page 6
a) Report any sensitivity analyses to assess the robustness of the main results to violations of the assumptions
b) Report results from other sensitivity analyses or additional analyses
c) Report any assessment of direction of causal relationship (e.g., bidirectional MR)
d) When relevant, report and compare with estimates from non-MR analyses
e) Consider additional plots to visualize results (e.g., leave-one-out analyses)
Discussion
14. Key results	Discussion paragraph 1
Summarize key results with reference to study objectives
15. Limitations	Discussion paragraph last
Discuss limitations of the study, taking into account the validity of the IV assumptions, other sources of potential bias, and imprecision. Discuss both direction and magnitude of any potential bias and any efforts to address them
16. Interpretations	page 9
a) Meaning: Give a cautious overall interpretation of results in the context of their limitations and in comparison with other studies
b) Mechanism: Discuss underlying biological mechanisms that could drive a potential causal relationship between the investigated exposure and the outcome, and whether the gene-environment equivalence assumption is reasonable. Use causal language carefully, clarifying that IV estimates may provide causal effects only under certain assumptions	page 9
c) Clinical relevance: Discuss whether the results have clinical or public policy relevance, and to what extent they inform effect sizes of possible interventions	page 9
17. Generalizability	page 9
Discuss the generalizability of the study results (a) to other populations, (b) across other exposure periods/timings, and (c) across other levels of exposure
18. Funding	Funding
Describe sources of funding and the role of funders in the present study and, if applicable, sources of funding for the databases and original study or studies on which the present study is based
19. Data and data sharing	Data availability statement
Provide the data used to perform all analyses or report where and how the data can be accessed, and reference these sources in the article. Provide the statistical code needed to reproduce the results in the article, or report whether the code is publicly accessible and if so, where
20. Conflicts of Interest	Conflicts of Interest
All authors should declare all potential conflicts of interest

## Sheet: Table S2.
Table S2. Power calculations for bidirectional univariable Mendelian randomization analyses
Exposure	Outcome	SNPs	Proportion of variance in the exposure explained by the instrument (R2)	F-statistic	Power-statistic
LC	Sepsis	14	0.0836	519.9	1
SqCLC	Sepsis	6	0.0689	732.746	0.78
LUAD	Sepsis	14	0.1236	597.82	0.96
SCLC	Sepsis	1	0.0382	957.436	1
Sepsis	LC	11	0.0246	1089.96	0.07
Sepsis	SqCLC	8	0.0175	1067.26	0.15
Sepsis	LUAD	11	0.0246	1092.59	0.09
Sepsis	SCLC	9	0.0196	1061.39	0.07
LC, Lung cancer; LUAD, Lung adenocarcinoma; SCLC, Small cell lung carcinoma; SqCLC, Squamous cell lung carcinoma; SNP, single nucleotide polymorphism.

## Sheet: Table S3.
Table S3 Genetic Correlation Estimates for exposure phenotypes by LDSC regression analysis
Exposure	Outcome	Genetic correlation(rg)	rg (SE)	P
LC	Sepsis	0.325	0.132	0.014
SqCLC	Sepsis	0.095	0.184	0.605
LUAD	Sepsis	0.295	0.152	0.052
SCLC	Sepsis	0.308	0.214	0.151
Phenotype	Heritability (h² )	h² (SE)	h² (Z)	h² (P)
LC	0.0712	0.008	8.471	2.43e-17
SqCLC	0.0509	0.012	4.317	1.58e-05
LUAD	0.061	0.009	6.959	3.42e-12
SCLC	0.1013	0.021	4.82	1.44e-06
Sepsis	0.0024	0.001	2.819	0.004817
LC, Lung cancer; LUAD, Lung adenocarcinoma; SCLC, Small cell lung carcinoma; SqCLC, Squamous cell lung carcinoma.

## Sheet: Table S4.
Table S4. SNP-specific information for all SNPs in the Mendelian randomization analysis of LUAD for sepsis
SNP	effect_allele.exposure	other_allele.exposure	effect_allele.outcome	other_allele.outcome	beta.exposure	beta.outcome	eaf.exposure	eaf.outcome	remove	palindromic	ambiguous	id.outcome	chr	pos	se.outcome	samplesize.outcome	pval.outcome	outcome	originalname.outcome	outcome.deprecated	mr_keep.outcome	data_source.outcome	proxy.outcome	target_snp.outcome	proxy_snp.outcome	target_a1.outcome	target_a2.outcome	proxy_a1.outcome	proxy_a2.outcome	chr.exposure	pos.exposure	se.exposure	pval.exposure	samplesize.exposure	id.exposure	exposure	mr_keep.exposure	pval_origin.exposure	data_source.exposure	action	mr_keep	units.outcome	units.exposure	rsq.exposure	effective_n.exposure	rsq.outcome	effective_n.outcome	steiger_dir	steiger_pval
rs1056562	C	T	C	T	-0.102139	0.00412275	0.526901	0.534543	FALSE	FALSE	FALSE	ieu-b-4980	11	118125625	0.0137158	486484	0.763732	Sepsis || id:ieu-b-4980	Sepsis	Sepsis || ||	TRUE	igd								11	118125625	0.016182	2.75626e-10	66756	ebi-a-GCST004744	Lung adenocarcinoma || id:ebi-a-GCST004744	TRUE	reported	igd	2	TRUE			0.000596461	66756	1.85723e-07	486484	TRUE	6.10653e-09
rs11591710	C	A	C	A	0.150558	0.0223193	0.136759	0.129528	FALSE	FALSE	FALSE	ieu-b-4980	10	105687632	0.020378	486484	0.273401	Sepsis || id:ieu-b-4980	Sepsis	Sepsis || ||	TRUE	igd								10	105687632	0.023034	6.29941e-11	66756	ebi-a-GCST004744	Lung adenocarcinoma || id:ebi-a-GCST004744	TRUE	reported	igd	2	TRUE			0.000639608	66756	2.46587e-06	486484	TRUE	9.02099e-09
rs13080835	T	G	T	G	-0.110739	-0.0138246	0.493361	0.502267	FALSE	FALSE	FALSE	ieu-b-4980	3	189357199	0.0136805	486484	0.312238	Sepsis || id:ieu-b-4980	Sepsis	Sepsis || ||	TRUE	igd								3	189357199	0.016169	7.45075e-12	66756	ebi-a-GCST004744	Lung adenocarcinoma || id:ebi-a-GCST004744	TRUE	reported	igd	2	TRUE			0.000702187	66756	2.0991e-06	486484	TRUE	1.27465e-09
rs1611182	G	T	G	T	-0.0952	-0.00561127	0.529706	0.525924	FALSE	FALSE	FALSE	ieu-b-4980	6	29781049	0.0136839	486484	0.681758	Sepsis || id:ieu-b-4980	Sepsis	Sepsis || ||	TRUE	igd								6	29781049	0.016178	3.99209e-09	66756	ebi-a-GCST004744	Lung adenocarcinoma || id:ebi-a-GCST004744	TRUE	reported	igd	2	TRUE			0.000518468	66756	3.45649e-07	486484	TRUE	7.65167e-08
rs41309931	T	G	T	G	0.157401	0.0194353	0.117004	0.119144	FALSE	FALSE	FALSE	ieu-b-4980	20	62326579	0.0212353	486484	0.360067	Sepsis || id:ieu-b-4980	Sepsis	Sepsis || ||	TRUE	igd								20	62326579	0.025945	1.30524e-09	66756	ebi-a-GCST004744	Lung adenocarcinoma || id:ebi-a-GCST004744	TRUE	reported	igd	2	TRUE			0.00055105	66756	1.72186e-06	486484	TRUE	7.85313e-08
rs421629	A	G	A	G	-0.15659	0.00509115	0.42667	0.413234	FALSE	FALSE	FALSE	ieu-b-4980	5	1322468	0.0138731	486484	0.713633	Sepsis || id:ieu-b-4980	Sepsis	Sepsis || ||	TRUE	igd	TRUE	rs421629	rs381949	A	G	A	G	5	1320136	0.016346	9.75439e-22	66756	ebi-a-GCST004744	Lung adenocarcinoma || id:ebi-a-GCST004744	TRUE	reported	igd	2	TRUE			0.00137288	66756	2.76833e-07	486484	TRUE	8.47401e-19
rs4236709	A	G	A	G	-0.12431	-0.0104472	0.7822	0.779526	FALSE	FALSE	FALSE	ieu-b-4980	8	32410110	0.0164817	486484	0.526166	Sepsis || id:ieu-b-4980	Sepsis	Sepsis || ||	TRUE	igd								8	32410110	0.019333	1.27714e-10	66756	ebi-a-GCST004744	Lung adenocarcinoma || id:ebi-a-GCST004744	TRUE	reported	igd	2	TRUE			0.000618967	66756	8.25902e-07	486484	TRUE	6.29567e-09
rs55781567	G	C	G	C	0.244008	0.0488665	0.358612	0.335052	FALSE	TRUE	FALSE	ieu-b-4980	15	78857986	0.0144805	486484	0.000739112	Sepsis || id:ieu-b-4980	Sepsis	Sepsis || ||	TRUE	igd								15	78857986	0.016714	2.8327e-48	66756	ebi-a-GCST004744	Lung adenocarcinoma || id:ebi-a-GCST004744	TRUE	reported	igd	2	TRUE			0.00318263	66756	2.34088e-05	486484	TRUE	6.55182e-36
rs56113850	C	T	C	T	0.114252	0.0207596	0.555412	0.577573	FALSE	FALSE	FALSE	ieu-b-4980	19	41353107	0.0138235	486484	0.133161	Sepsis || id:ieu-b-4980	Sepsis	Sepsis || ||	TRUE	igd								19	41353107	0.01863	8.6443e-10	66756	ebi-a-GCST004744	Lung adenocarcinoma || id:ebi-a-GCST004744	TRUE	reported	igd	2	TRUE			0.000563093	66756	4.63589e-06	486484	TRUE	1.70816e-07
rs62560775	G	A	G	A	0.165878	-0.0542297	0.106544	0.100663	FALSE	FALSE	FALSE	ieu-b-4980	9	22052068	0.0227788	486484	0.0172795	Sepsis || id:ieu-b-4980	Sepsis	Sepsis || ||	TRUE	igd								9	22052068	0.027739	2.23347e-09	66756	ebi-a-GCST004744	Lung adenocarcinoma || id:ebi-a-GCST004744	TRUE	reported	igd	2	TRUE			0.00053541	66756	1.16504e-05	486484	TRUE	1.75219e-06
rs71658797	A	T	A	T	0.169347	0.0412058	0.102617	0.120808	FALSE	TRUE	FALSE	ieu-b-4980	1	77967507	0.0210444	486484	0.050225	Sepsis || id:ieu-b-4980	Sepsis	Sepsis || ||	TRUE	igd								1	77967507	0.026911	3.11932e-10	66756	ebi-a-GCST004744	Lung adenocarcinoma || id:ebi-a-GCST004744	TRUE	reported	igd	2	TRUE			0.000592871	66756	7.88086e-06	486484	TRUE	1.78696e-07
rs7705526	A	C	A	C	0.222222	0.0351897	0.342169	0.326588	FALSE	FALSE	FALSE	ieu-b-4980	5	1285974	0.0147493	486484	0.0170396	Sepsis || id:ieu-b-4980	Sepsis	Sepsis || ||	TRUE	igd								5	1285974	0.017965	3.79665e-35	66756	ebi-a-GCST004744	Lung adenocarcinoma || id:ebi-a-GCST004744	TRUE	reported	igd	2	TRUE			0.0022869	66756	1.17008e-05	486484	TRUE	4.97037e-27
rs77468143	G	T	G	T	-0.155058	0.00632279	0.252625	0.245847	FALSE	FALSE	FALSE	ieu-b-4980	15	49376624	0.0159649	486484	0.692073	Sepsis || id:ieu-b-4980	Sepsis	Sepsis || ||	TRUE	igd								15	49376624	0.018812	1.68655e-16	66756	ebi-a-GCST004744	Lung adenocarcinoma || id:ebi-a-GCST004744	TRUE	reported	igd	2	TRUE			0.00101672	66756	3.22417e-07	486484	TRUE	3.19121e-14
rs885518	G	A	G	A	0.154547	-0.00698921	0.101095	0.105714	FALSE	FALSE	FALSE	ieu-b-4980	9	21830157	0.0223602	486484	0.754606	Sepsis || id:ieu-b-4980	Sepsis	Sepsis || ||	TRUE	igd								9	21830157	0.025294	9.95864e-10	66756	ebi-a-GCST004744	Lung adenocarcinoma || id:ebi-a-GCST004744	TRUE	reported	igd	2	TRUE			0.000558941	66756	2.00834e-07	486484	TRUE	1.90503e-08
LUAD, Lung adenocarcinoma; SNP, single nucleotide polymorphism.
[truncated: 4 more columns]

## Sheet: Table S5.
Table S5 SNP-specific information for all SNPs in the Mendelian randomization analysis of SCLC for sepsis
SNP	effect_allele.exposure	other_allele.exposure	effect_allele.outcome	other_allele.outcome	beta.exposure	beta.outcome	eaf.exposure	eaf.outcome	remove	palindromic	ambiguous	id.outcome	chr	pos	se.outcome	samplesize.outcome	pval.outcome	outcome	proxy.outcome	target_snp.outcome	proxy_snp.outcome	target_a1.outcome	target_a2.outcome	proxy_a1.outcome	proxy_a2.outcome	originalname.outcome	outcome.deprecated	mr_keep.outcome	data_source.outcome	chr.exposure	pos.exposure	se.exposure	pval.exposure	samplesize.exposure	id.exposure	exposure	mr_keep.exposure	pval_origin.exposure	data_source.exposure	action	mr_keep	units.outcome	units.exposure	rsq.exposure	effective_n.exposure	rsq.outcome	effective_n.outcome	steiger_dir	steiger_pval
rs55853698	G	T	G	T	0.287939	0.0418498	0.359916	0.330514	FALSE	FALSE	FALSE	ieu-b-4980	15	78866445	0.0145372	486484	0.00399172	Sepsis || id:ieu-b-4980	TRUE	rs55853698	rs140330585	G	T	A	G	Sepsis	Sepsis || ||	TRUE	igd	15	78857939	0.030587	4.7841e-21	24108	ebi-a-GCST004746	Small cell lung carcinoma || id:ebi-a-GCST004746	TRUE	reported	igd	2	TRUE			0.00366276	24108	1.70354e-05	486484	TRUE	1.15287e-17
SCLC, small cell lung carcinoma; SNP, single nucleotide polymorphism.
[truncated: 4 more columns]

## Sheet: Table S6.
Table S6 SNP-specific information for all SNPs in the Mendelian randomization analysis of LC for sepsis
SNP	effect_allele.exposure	other_allele.exposure	effect_allele.outcome	other_allele.outcome	beta.exposure	beta.outcome	eaf.exposure	eaf.outcome	remove	palindromic	ambiguous	id.outcome	chr	pos	se.outcome	samplesize.outcome	pval.outcome	outcome	originalname.outcome	outcome.deprecated	mr_keep.outcome	data_source.outcome	chr.exposure	pos.exposure	se.exposure	pval.exposure	samplesize.exposure	id.exposure	exposure	mr_keep.exposure	pval_origin.exposure	data_source.exposure	action	mr_keep	units.outcome	units.exposure	rsq.exposure	effective_n.exposure	rsq.outcome	effective_n.outcome	steiger_dir	steiger_pval	R2	F	FMean	F_pow_beta_se
rs11780471	A	G	A	G	-0.141138	0.00740295	0.059619	0.0638681	FALSE	FALSE	FALSE	ieu-b-4980	8	27344719	0.0282159	486484	0.793038	Sepsis || id:ieu-b-4980	Sepsis	Sepsis || ||	TRUE	igd	8	27344719	0.025021	1.69399e-08	85716	ebi-a-GCST004748	Lung cancer || id:ebi-a-GCST004748	TRUE	reported	igd	2	TRUE			0.000371078	85716	1.415e-07	486484	TRUE	3.40972e-07	0.00223361	191.88	519.9	31.8184
rs151118057	A	G	A	G	-0.293875	-0.088712	0.017665	0.0183473	FALSE	FALSE	FALSE	ieu-b-4980	15	78988620	0.051703	486484	0.0861986	Sepsis || id:ieu-b-4980	Sepsis	Sepsis || ||	TRUE	igd	15	78988620	0.051213	9.56291e-09	85716	ebi-a-GCST004748	Lung cancer || id:ebi-a-GCST004748	TRUE	reported	igd	2	TRUE			0.000384013	85716	6.05151e-06	486484	TRUE	3.71668e-06	0.00299729	257.682	519.9	32.928
rs1629083	T	C	T	C	-0.067017	0.00935278	0.502439	0.515936	FALSE	FALSE	FALSE	ieu-b-4980	11	118126576	0.0137005	486484	0.494823	Sepsis || id:ieu-b-4980	Sepsis	Sepsis || ||	TRUE	igd	11	118126576	0.011772	1.24994e-08	85716	ebi-a-GCST004748	Lung cancer || id:ebi-a-GCST004748	TRUE	reported	igd	2	TRUE			0.000377967	85716	9.57947e-07	486484	TRUE	6.20709e-07	0.00224559	192.911	519.9	32.4093
rs239935	A	G	A	G	-0.066847	-0.000658622	0.521537	0.517355	FALSE	FALSE	FALSE	ieu-b-4980	6	167411788	0.0137113	486484	0.961688	Sepsis || id:ieu-b-4980	Sepsis	Sepsis || ||	TRUE	igd	6	167411788	0.011753	1.28956e-08	85716	ebi-a-GCST004748	Lung cancer || id:ebi-a-GCST004748	TRUE	reported	igd	2	TRUE			0.000377269	85716	4.74295e-09	486484	TRUE	1.73749e-07	0.00223012	191.579	519.9	32.3494
rs3094604	G	A	G	A	0.13992	0.037456	0.16117	0.184821	FALSE	FALSE	FALSE	ieu-b-4980	6	31434111	0.0176043	486484	0.0333657	Sepsis || id:ieu-b-4980	Sepsis	Sepsis || ||	TRUE	igd	6	31434111	0.015711	5.28932e-19	85716	ebi-a-GCST004748	Lung cancer || id:ebi-a-GCST004748	TRUE	reported	igd	2	TRUE			0.000924482	85716	9.30539e-06	486484	TRUE	1.50196e-13	0.00529356	456.147	519.9	79.3144
rs34720986	C	G	C	G	-0.120016	-0.0666503	0.109984	0.0892027	FALSE	TRUE	FALSE	ieu-b-4980	6	32593270	0.0239582	486484	0.00540344	Sepsis || id:ieu-b-4980	Sepsis	Sepsis || ||	TRUE	igd	6	32593270	0.021529	2.47908e-08	85716	ebi-a-GCST004748	Lung cancer || id:ebi-a-GCST004748	TRUE	reported	igd	2	TRUE			0.000362428	85716	1.59082e-05	486484	TRUE	4.84231e-05	0.00281991	242.389	519.9	31.0764
rs380286	A	G	A	G	-0.141287	0.00680717	0.422631	0.436841	FALSE	FALSE	FALSE	ieu-b-4980	5	1320247	0.0137813	486484	0.621347	Sepsis || id:ieu-b-4980	Sepsis	Sepsis || ||	TRUE	igd	5	1320247	0.011893	1.51461e-32	85716	ebi-a-GCST004748	Lung cancer || id:ebi-a-GCST004748	TRUE	reported	igd	2	TRUE			0.00164382	85716	5.01517e-07	486484	TRUE	5.33191e-27	0.00974202	843.243	519.9	141.131
rs4774488	C	T	C	T	0.06581	-0.00335423	0.404215	0.389872	FALSE	FALSE	FALSE	ieu-b-4980	15	47491291	0.0140514	486484	0.81133	Sepsis || id:ieu-b-4980	Sepsis	Sepsis || ||	TRUE	igd	15	47491291	0.011945	3.60205e-08	85716	ebi-a-GCST004748	Lung cancer || id:ebi-a-GCST004748	TRUE	reported	igd	2	TRUE			0.000354002	85716	1.17133e-07	486484	TRUE	6.12228e-07	0.00208601	179.174	519.9	30.3537
rs55781567	G	C	G	C	0.260379	0.0488665	0.366674	0.335052	FALSE	TRUE	FALSE	ieu-b-4980	15	78857986	0.0144805	486484	0.000739112	Sepsis || id:ieu-b-4980	Sepsis	Sepsis || ||	TRUE	igd	15	78857986	0.012068	3.0761e-103	85716	ebi-a-GCST004748	Lung cancer || id:ebi-a-GCST004748	TRUE	reported	igd	2	TRUE			0.00540178	85716	2.34088e-05	486484	TRUE	5.59235e-77	0.0314883	2786.74	519.9	465.523
rs56113850	C	T	C	T	0.122792	0.0207596	0.559578	0.577573	FALSE	FALSE	FALSE	ieu-b-4980	19	41353107	0.0138235	486484	0.133161	Sepsis || id:ieu-b-4980	Sepsis	Sepsis || ||	TRUE	igd	19	41353107	0.013779	5.0188e-19	85716	ebi-a-GCST004748	Lung cancer || id:ebi-a-GCST004748	TRUE	reported	igd	2	TRUE			0.000925658	85716	4.63589e-06	486484	TRUE	2.26776e-14	0.0074319	641.787	519.9	79.4154
rs71658797	A	T	A	T	0.127764	0.0412058	0.103378	0.120808	FALSE	TRUE	FALSE	ieu-b-4980	1	77967507	0.0210444	486484	0.050225	Sepsis || id:ieu-b-4980	Sepsis	Sepsis || ||	TRUE	igd	1	77967507	0.019257	3.25312e-11	85716	ebi-a-GCST004748	Lung cancer || id:ebi-a-GCST004748	TRUE	reported	igd	2	TRUE			0.000513293	85716	7.88086e-06	486484	TRUE	8.35863e-08	0.00302611	260.167	519.9	44.019
rs7705526	A	C	A	C	0.117126	0.0351897	0.340315	0.326588	FALSE	FALSE	FALSE	ieu-b-4980	5	1285974	0.0147493	486484	0.0170396	Sepsis || id:ieu-b-4980	Sepsis	Sepsis || ||	TRUE	igd	5	1285974	0.013259	1.01228e-18	85716	ebi-a-GCST004748	Lung cancer || id:ebi-a-GCST004748	TRUE	reported	igd	2	TRUE			0.000909574	85716	1.17008e-05	486484	TRUE	5.17792e-13	0.00615963	531.238	519.9	78.0342
rs77468143	G	T	G	T	-0.082663	0.00632279	0.253876	0.245847	FALSE	FALSE	FALSE	ieu-b-4980	15	49376624	0.0159649	486484	0.692073	Sepsis || id:ieu-b-4980	Sepsis	Sepsis || ||	TRUE	igd	15	49376624	0.013532	1.0033e-09	85716	ebi-a-GCST004748	Lung cancer || id:ebi-a-GCST004748	TRUE	reported	igd	2	TRUE			0.000435169	85716	3.22417e-07	486484	TRUE	4.27988e-08	0.00258872	222.465	519.9	37.3163
rs7953330	C	G	C	G	-0.087266	-0.0198506	0.312094	0.300366	FALSE	TRUE	FALSE	ieu-b-4980	12	998819	0.0149063	486484	0.182962	Sepsis || id:ieu-b-4980	Sepsis	Sepsis || ||	TRUE	igd	12	998819	0.012689	6.10099e-12	85716	ebi-a-GCST004748	Lung cancer || id:ebi-a-GCST004748	TRUE	reported	igd	2	TRUE			0.000551498	85716	3.64535e-06	486484	TRUE	5.70178e-09	0.0032699	281.196	519.9	47.2972
LC, lung cancer; SNP, single nucleotide polymorphism.

## Sheet: Table S7.
Table S7 SNP-specific information for all SNPs in the Mendelian randomization analysis of SqCLC for sepsis
SNP	effect_allele.exposure	other_allele.exposure	effect_allele.outcome	other_allele.outcome	beta.exposure	beta.outcome	eaf.exposure	eaf.outcome	remove	palindromic	ambiguous	id.outcome	chr	pos	se.outcome	samplesize.outcome	pval.outcome	outcome	originalname.outcome	outcome.deprecated	mr_keep.outcome	data_source.outcome	chr.exposure	pos.exposure	se.exposure	pval.exposure	samplesize.exposure	id.exposure	exposure	mr_keep.exposure	pval_origin.exposure	data_source.exposure	action	mr_keep	units.outcome	units.exposure	rsq.exposure	effective_n.exposure	rsq.outcome	effective_n.outcome	steiger_dir	steiger_pval	R2	F	FMean
rs1049213	G	A	G	A	0.142975	0.0224204	0.696059	0.748952	FALSE	FALSE	FALSE	ieu-b-4980	6	32627773	0.0159971	486484	0.161058	Sepsis || id:ieu-b-4980	Sepsis	Sepsis || ||	TRUE	igd	6	32627773	0.023351	9.18438e-10	63053	ebi-a-GCST004750	Squamous cell lung carcinoma || id:ebi-a-GCST004750	TRUE	reported	igd	2	TRUE			0.000594236	63053	4.03772e-06	486484	TRUE	1.25316e-07	0.00864939	550.111	732.746
rs11571818	C	T	C	T	0.753896	0.0287562	0.010732	0.00922228	FALSE	FALSE	FALSE	ieu-b-4980	13	32968810	0.0714225	486484	0.687227	Sepsis || id:ieu-b-4980	Sepsis	Sepsis || ||	TRUE	igd	13	32968810	0.093889	9.77237e-16	63053	ebi-a-GCST004750	Squamous cell lung carcinoma || id:ebi-a-GCST004750	TRUE	reported	igd	2	TRUE			0.00102155	63053	3.33216e-07	486484	TRUE	1.19568e-13	0.0120683	770.216	732.746
rs3094604	G	A	G	A	0.223155	0.037456	0.1551	0.184821	FALSE	FALSE	FALSE	ieu-b-4980	6	31434111	0.0176043	486484	0.0333657	Sepsis || id:ieu-b-4980	Sepsis	Sepsis || ||	TRUE	igd	6	31434111	0.024956	3.82648e-19	63053	ebi-a-GCST004750	Squamous cell lung carcinoma || id:ebi-a-GCST004750	TRUE	reported	igd	2	TRUE			0.00126655	63053	9.30539e-06	486484	TRUE	1.46209e-14	0.0130515	833.792	732.746
rs467095	C	T	C	T	-0.178831	0.00501435	0.426949	0.440783	FALSE	FALSE	FALSE	ieu-b-4980	5	1336221	0.0137633	486484	0.715613	Sepsis || id:ieu-b-4980	Sepsis	Sepsis || ||	TRUE	igd	5	1336221	0.019069	6.72977e-21	63053	ebi-a-GCST004750	Squamous cell lung carcinoma || id:ebi-a-GCST004750	TRUE	reported	igd	2	TRUE			0.00139294	63053	2.72846e-07	486484	TRUE	3.37209e-18	0.0156489	1002.37	732.746
rs56113850	C	T	C	T	0.144552	0.0207596	0.555292	0.577573	FALSE	FALSE	FALSE	ieu-b-4980	19	41353107	0.0138235	486484	0.133161	Sepsis || id:ieu-b-4980	Sepsis	Sepsis || ||	TRUE	igd	19	41353107	0.022181	7.1829e-11	63053	ebi-a-GCST004750	Squamous cell lung carcinoma || id:ebi-a-GCST004750	TRUE	reported	igd	2	TRUE			0.000673134	63053	4.63589e-06	486484	TRUE	1.88469e-08	0.0103199	657.464	732.746
rs7953330	C	G	C	G	-0.145613	-0.0198506	0.315268	0.300366	FALSE	TRUE	FALSE	ieu-b-4980	12	998819	0.0149063	486484	0.182962	Sepsis || id:ieu-b-4980	Sepsis	Sepsis || ||	TRUE	igd	12	998819	0.020296	7.25605e-13	63053	ebi-a-GCST004750	Squamous cell lung carcinoma || id:ebi-a-GCST004750	TRUE	reported	igd	2	TRUE			0.000815705	63053	3.64535e-06	486484	TRUE	3.00915e-10	0.00915442	582.528	732.746
SqCLC, squamous cell lung carcinoma; SNP, single nucleotide polymorphism.

## Sheet: Table S8.
Table S8. Specific information on all instrumental variables in the reverse Mendelian randomization analysis
SNP	effect_allele.exposure	other_allele.exposure	effect_allele.outcome	other_allele.outcome	beta.exposure	beta.outcome	eaf.exposure	eaf.outcome	remove	palindromic	ambiguous	id.outcome	chr	pos	se.outcome	samplesize.outcome	pval.outcome	outcome	originalname.outcome	outcome.deprecated	mr_keep.outcome	proxy.outcome	target_snp.outcome	proxy_snp.outcome	target_a1.outcome	target_a2.outcome	proxy_a1.outcome	proxy_a2.outcome	chr.exposure	pos.exposure	se.exposure	pval.exposure	samplesize.exposure	id.exposure	exposure	mr_keep.exposure	action	mr_keep	rsq.exposure	effective_n.exposure	rsq.outcome	effective_n.outcome	steiger_dir	steiger_pval	R2	F
Sepsis→LUAD
rs11068069	T	C	T	C	0.0829827	-0.030012	0.176434	0.176191	FALSE	FALSE	FALSE	ebi-a-GCST004744	12	116992511	0.022097	66756	0.174398	Lung adenocarcinoma || id:ebi-a-GCST004744	Lung adenocarcinoma	Lung adenocarcinoma || ||	TRUE								12	116992511	0.0179101	3.59923e-06	486484	ieu-b-4980	|| id:ieu-b-4980	TRUE	2	TRUE	4.41259e-05	486484	2.76334e-05	66756	TRUE	0.737018	0.00200118	975.489
rs112431283	A	T	A	T	-0.232949	0.01724	0.0253229	0.025962	FALSE	TRUE	FALSE	ebi-a-GCST004744	5	159389136	0.055801	66756	0.757351	Lung adenocarcinoma || id:ebi-a-GCST004744	Lung adenocarcinoma	Lung adenocarcinoma || ||	TRUE								5	159389136	0.0461558	4.48756e-07	486484	ieu-b-4980	|| id:ieu-b-4980	TRUE	2	TRUE	5.23576e-05	486484	1.42992e-06	66756	TRUE	0.143357	0.00267871	1306.64
rs11980516	T	G	T	G	0.088518	0.028869	0.824145	0.825558	FALSE	FALSE	FALSE	ebi-a-GCST004744	7	41045825	0.02261	66756	0.201658	Lung adenocarcinoma || id:ebi-a-GCST004744	Lung adenocarcinoma	Lung adenocarcinoma || ||	TRUE								7	41045825	0.0180583	9.49708e-07	486484	ieu-b-4980	|| id:ieu-b-4980	TRUE	2	TRUE	4.9388e-05	486484	2.44216e-05	66756	TRUE	0.613299	0.00227118	1107.4
rs12544445	T	C	T	C	-0.0854932	-0.030182	0.18267	0.169347	FALSE	FALSE	FALSE	ebi-a-GCST004744	8	98443863	0.024911	66756	0.225676	Lung adenocarcinoma || id:ebi-a-GCST004744	Lung adenocarcinoma	Lung adenocarcinoma || ||	TRUE								8	98443863	0.0182898	2.9487e-06	486484	ieu-b-4980	|| id:ieu-b-4980	TRUE	2	TRUE	4.49116e-05	486484	2.19901e-05	66756	TRUE	0.625875	0.00218252	1064.08
rs139409755	T	C	T	C	-0.166688	0.012293	0.040868	0.038289	FALSE	FALSE	FALSE	ebi-a-GCST004744	16	350025	0.04068	66756	0.762514	Lung adenocarcinoma || id:ebi-a-GCST004744	Lung adenocarcinoma	Lung adenocarcinoma || ||	TRUE								16	350025	0.0346913	1.54828e-06	486484	ieu-b-4980	|| id:ieu-b-4980	TRUE	2	TRUE	4.74548e-05	486484	1.36797e-06	66756	TRUE	0.165854	0.00217821	1061.97
rs147793338	A	G	A	G	0.193076	0.061493	0.0301634	0.021653	FALSE	FALSE	FALSE	ebi-a-GCST004744	6	104002954	0.057948	66756	0.288608	Lung adenocarcinoma || id:ebi-a-GCST004744	Lung adenocarcinoma	Lung adenocarcinoma || ||	TRUE								6	104002954	0.0422191	4.80386e-06	486484	ieu-b-4980	|| id:ieu-b-4980	TRUE	2	TRUE	4.29886e-05	486484	1.6869e-05	66756	TRUE	0.552882	0.00218105	1063.36
rs150753765	G	A	G	A	-0.272048	0.032328	0.0156981	0.013982	FALSE	FALSE	FALSE	ebi-a-GCST004744	3	1821906	0.070341	66756	0.645813	Lung adenocarcinoma || id:ebi-a-GCST004744	Lung adenocarcinoma	Lung adenocarcinoma || ||	TRUE								3	1821906	0.0558148	1.09297e-06	486484	ieu-b-4980	|| id:ieu-b-4980	TRUE	2	TRUE	4.8832e-05	486484	3.16419e-06	66756	TRUE	0.206915	0.00228716	1115.21
rs2226602	T	A	T	A	0.0755843	-0.015885	0.232284	0.230623	FALSE	TRUE	FALSE	ebi-a-GCST004744	11	87657063	0.019848	66756	0.423521	Lung adenocarcinoma || id:ebi-a-GCST004744	Lung adenocarcinoma	Lung adenocarcinoma || ||	TRUE								11	87657063	0.0161831	3.00372e-06	486484	ieu-b-4980	|| id:ieu-b-4980	TRUE	2	TRUE	4.48388e-05	486484	9.59532e-06	66756	TRUE	0.38328	0.00203757	993.266
rs3851566	G	A	G	A	0.0629193	-0.00712	0.443948	0.429578	FALSE	FALSE	FALSE	ebi-a-GCST004744	10	126981173	0.016494	66756	0.665955	Lung adenocarcinoma || id:ebi-a-GCST004744	Lung adenocarcinoma	Lung adenocarcinoma || ||	TRUE								10	126981173	0.0137356	4.6333e-06	486484	ieu-b-4980	|| id:ieu-b-4980	TRUE	2	TRUE	4.31307e-05	486484	2.79145e-06	66756	TRUE	0.235476	0.00195454	952.712
rs72820148	T	A	T	A	0.122046	0.048189	0.0757037	0.073756	FALSE	TRUE	FALSE	ebi-a-GCST004744	10	109950239	0.034864	66756	0.166908	Lung adenocarcinoma || id:ebi-a-GCST004744	Lung adenocarcinoma	Lung adenocarcinoma || ||	TRUE								10	109950239	0.0264923	4.08809e-06	486484	ieu-b-4980	|| id:ieu-b-4980	TRUE	2	TRUE	4.36237e-05	486484	2.86188e-05	66756	TRUE	0.761044	0.00208452	1016.2
rs73300965	A	C	A	C	-0.284837	-0.058786	0.0175145	0.018116	FALSE	FALSE	FALSE	ebi-a-GCST004744	14	41615034	0.083371	66756	0.480734	Lung adenocarcinoma || id:ebi-a-GCST004744	Lung adenocarcinoma	Lung adenocarcinoma || ||	TRUE								14	41615034	0.0600711	2.11968e-06	486484	ieu-b-4980	|| id:ieu-b-4980	TRUE	2	TRUE	4.62141e-05	486484	7.44796e-06	66756	TRUE	0.324205	0.0027922	1362.16
Sepsis→SCLC
rs11068069	T	C	T	C	0.0829827	-0.022367	0.176434	0.166764	FALSE	FALSE	FALSE	ebi-a-GCST004746	12	116992511	0.040137	24108	0.577342	Small cell lung carcinoma || id:ebi-a-GCST004746	Small cell lung carcinoma	Small cell lung carcinoma || ||	TRUE								12	116992511	0.0179101	3.59923e-06	486484	ieu-b-4980	|| id:ieu-b-4980	TRUE	2	TRUE	4.41259e-05	486484	1.28823e-05	24108	TRUE	0.643529	0.00200118	975.489
rs112431283	A	T	A	T	-0.232949	-0.016355	0.0253229	0.031881	FALSE	TRUE	FALSE	ebi-a-GCST004746	5	159389136	0.106685	24108	0.878164	Small cell lung carcinoma || id:ebi-a-GCST004746	Small cell lung carcinoma	Small cell lung carcinoma || ||	TRUE								5	159389136	0.0461558	4.48756e-07	486484	ieu-b-4980	|| id:ieu-b-4980	TRUE	2	TRUE	5.23576e-05	486484	9.7492e-07	24108	TRUE	0.343656	0.00267871	1306.64
rs12544445	T	C	T	C	-0.0854932	-0.018962	0.18267	0.167275	FALSE	FALSE	FALSE	ebi-a-GCST004746	8	98443863	0.046927	24108	0.686166	Small cell lung carcinoma || id:ebi-a-GCST004746	Small cell lung carcinoma	Small cell lung carcinoma || ||	TRUE								8	98443863	0.0182898	2.9487e-06	486484	ieu-b-4980	|| id:ieu-b-4980	TRUE	2	TRUE	4.49116e-05	486484	6.77321e-06	24108	TRUE	0.534452	0.00218252	1064.08
rs139409755	T	C	T	C	-0.166688	0.067468	0.040868	0.04554	FALSE	FALSE	FALSE	ebi-a-GCST004746	16	350025	0.074672	24108	0.366242	Small cell lung carcinoma || id:ebi-a-GCST004746	Small cell lung carcinoma	Small cell lung carcinoma || ||	TRUE								16	350025	0.0346913	1.54828e-06	486484	ieu-b-4980	|| id:ieu-b-4980	TRUE	2	TRUE	4.74548e-05	486484	3.38642e-05	24108	TRUE	0.871242	0.00217821	1061.97
rs150753765	G	A	G	A	-0.272048	0.035045	0.0156981	0.014615	FALSE	FALSE	FALSE	ebi-a-GCST004746	3	1821906	0.13486	24108	0.794971	Small cell lung carcinoma || id:ebi-a-GCST004746	Small cell lung carcinoma	Small cell lung carcinoma || ||	TRUE								3	1821906	0.0558148	1.09297e-06	486484	ieu-b-4980	|| id:ieu-b-4980	TRUE	2	TRUE	4.8832e-05	486484	2.8013e-06	24108	TRUE	0.420595	0.00228716	1115.21
rs2226602	T	A	T	A	0.0755843	0.032651	0.232284	0.239746	FALSE	TRUE	FALSE	ebi-a-GCST004746	11	87657063	0.03631	24108	0.368538	Small cell lung carcinoma || id:ebi-a-GCST004746	Small cell lung carcinoma	Small cell lung carcinoma || ||	TRUE								11	87657063	0.0161831	3.00372e-06	486484	ieu-b-4980	|| id:ieu-b-4980	TRUE	2	TRUE	4.48388e-05	486484	3.35429e-05	24108	TRUE	0.890961	0.00203757	993.266
rs3851566	G	A	G	A	0.0629193	-0.003706	0.443948	0.41824	FALSE	FALSE	FALSE	ebi-a-GCST004746	10	126981173	0.030058	24108	0.901874	Small cell lung carcinoma || id:ebi-a-GCST004746	Small cell lung carcinoma	Small cell lung carcinoma || ||	TRUE								10	126981173	0.0137356	4.6333e-06	486484	ieu-b-4980	|| id:ieu-b-4980	TRUE	2	TRUE	4.31307e-05	486484	6.30616e-07	24108	TRUE	0.381602	0.00195454	952.712
rs4841254	A	G	A	G	-0.0684439	0.005183	0.653392	0.666881	FALSE	FALSE	FALSE	ebi-a-GCST004746	8	9791143	0.030957	24108	0.867023	Small cell lung carcinoma || id:ebi-a-GCST004746	Small cell lung carcinoma	Small cell lung carcinoma || ||	TRUE								8	9791143	0.0143515	1.85055e-06	486484	ieu-b-4980	|| id:ieu-b-4980	TRUE	2	TRUE	4.67507e-05	486484	1.16284e-06	24108	TRUE	0.382772	0.00212184	1034.43
rs80054869	C	T	C	T	-0.300263	0.090516	0.0120748	0.011141	FALSE	FALSE	FALSE	ebi-a-GCST004746	4	124945785	0.157982	24108	0.566678	Small cell lung carcinoma || id:ebi-a-GCST004746	Small cell lung carcinoma	Small cell lung carcinoma || ||	TRUE								4	124945785	0.0635077	2.26772e-06	486484	ieu-b-4980	|| id:ieu-b-4980	TRUE	2	TRUE	4.59477e-05	486484	1.36177e-05	24108	TRUE	0.63976	0.00215099	1048.67
Sepsis→LC
rs11068069	T	C	T	C	0.0829827	-0.00644	0.176434	0.175154	FALSE	FALSE	FALSE	ebi-a-GCST004748	12	116992511	0.015865	85716	0.6848	Lung cancer || id:ebi-a-GCST004748	Lung cancer	Lung cancer || ||	TRUE								12	116992511	0.0179101	3.59923e-06	486484	ieu-b-4980	|| id:ieu-b-4980	TRUE	2	TRUE	4.41259e-05	486484	1.92238e-06	85716	TRUE	0.155914	0.00200118	975.489
rs112431283	A	T	A	T	-0.232949	0.014296	0.0253229	0.026984	FALSE	TRUE	FALSE	ebi-a-GCST004748	5	159389136	0.04217	85716	0.7346	Lung cancer || id:ebi-a-GCST004748	Lung cancer	Lung cancer || ||	TRUE								5	159389136	0.0461558	4.48756e-07	486484	ieu-b-4980	|| id:ieu-b-4980	TRUE	2	TRUE	5.23576e-05	486484	1.34082e-06	85716	TRUE	0.100845	0.00267871	1306.64
rs11980516	T	G	T	G	0.088518	0.029482	0.824145	0.826782	FALSE	FALSE	FALSE	ebi-a-GCST004748	7	41045825	0.016292	85716	0.0703688	Lung cancer || id:ebi-a-GCST004748	Lung cancer	Lung cancer || ||	TRUE								7	41045825	0.0180583	9.49708e-07	486484	ieu-b-4980	|| id:ieu-b-4980	TRUE	2	TRUE	4.9388e-05	486484	3.82029e-05	85716	TRUE	0.819175	0.00227118	1107.4
rs12544445	T	C	T	C	-0.0854932	-0.010475	0.18267	0.168496	FALSE	FALSE	FALSE	ebi-a-GCST004748	8	98443863	0.018273	85716	0.566487	Lung cancer || id:ebi-a-GCST004748	Lung cancer	Lung cancer || ||	TRUE								8	98443863	0.0182898	2.9487e-06	486484	ieu-b-4980	|| id:ieu-b-4980	TRUE	2	TRUE	4.49116e-05	486484	3.83385e-06	85716	TRUE	0.200347	0.00218252	1064.08
rs139409755	T	C	T	C	-0.166688	-0.026271	0.040868	0.038967	FALSE	FALSE	FALSE	ebi-a-GCST004748	16	350025	0.03036	85716	0.386865	Lung cancer || id:ebi-a-GCST004748	Lung cancer	Lung cancer || ||	TRUE								16	350025	0.0346913	1.54828e-06	486484	ieu-b-4980	|| id:ieu-b-4980	TRUE	2	TRUE	4.74548e-05	486484	8.73563e-06	85716	TRUE	0.288336	0.00217821	1061.97
rs150753765	G	A	G	A	-0.272048	0.040264	0.0156981	0.013988	FALSE	FALSE	FALSE	ebi-a-GCST004748	3	1821906	0.052127	85716	0.439866	Lung cancer || id:ebi-a-GCST004748	Lung cancer	Lung cancer || ||	TRUE								3	1821906	0.0558148	1.09297e-06	486484	ieu-b-4980	|| id:ieu-b-4980	TRUE	2	TRUE	4.8832e-05	486484	6.96071e-06	85716	TRUE	0.240304	0.00228716	1115.21
rs2226602	T	A	T	A	0.0755843	-0.005981	0.232284	0.232536	FALSE	TRUE	FALSE	ebi-a-GCST004748	11	87657063	0.014387	85716	0.677609	Lung cancer || id:ebi-a-GCST004748	Lung cancer	Lung cancer || ||	TRUE								11	87657063	0.0161831	3.00372e-06	486484	ieu-b-4980	|| id:ieu-b-4980	TRUE	2	TRUE	4.48388e-05	486484	2.0163e-06	85716	TRUE	0.154347	0.00203757	993.266
rs3851566	G	A	G	A	0.0629193	-0.01311	0.443948	0.426909	FALSE	FALSE	FALSE	ebi-a-GCST004748	10	126981173	0.011912	85716	0.271095	Lung cancer || id:ebi-a-GCST004748	Lung cancer	Lung cancer || ||	TRUE								10	126981173	0.0137356	4.6333e-06	486484	ieu-b-4980	|| id:ieu-b-4980	TRUE	2	TRUE	4.31307e-05	486484	1.41312e-05	85716	TRUE	0.448384	0.00195454	952.712
rs4841254	A	G	A	G	-0.0684439	-0.002664	0.653392	0.67346	FALSE	FALSE	FALSE	ebi-a-GCST004748	8	9791143	0.012415	85716	0.830113	Lung cancer || id:ebi-a-GCST004748	Lung cancer	Lung cancer || ||	TRUE								8	9791143	0.0143515	1.85055e-06	486484	ieu-b-4980	|| id:ieu-b-4980	TRUE	2	TRUE	4.67507e-05	486484	5.37184e-07	85716	TRUE	0.0993633	0.00212184	1034.43
rs72820148	T	A	T	A	0.122046	-0.001443	0.0757037	0.073378	FALSE	TRUE	FALSE	ebi-a-GCST004748	10	109950239	0.02594	85716	0.955629	Lung cancer || id:ebi-a-GCST004748	Lung cancer	Lung cancer || ||	TRUE								10	109950239	0.0264923	4.08809e-06	486484	ieu-b-4980	|| id:ieu-b-4980	TRUE	2	TRUE	4.36237e-05	486484	3.61028e-08	85716	TRUE	0.0833252	0.00208452	1016.2
rs73300965	A	C	A	C	-0.284837	0.090414	0.0175145	0.018433	FALSE	FALSE	FALSE	ebi-a-GCST004748	14	41615034	0.05984	85716	0.130804	Lung cancer || id:ebi-a-GCST004748	Lung cancer	Lung cancer || ||	TRUE								14	41615034	0.0600711	2.11968e-06	486484	ieu-b-4980	|| id:ieu-b-4980	TRUE	2	TRUE	4.62141e-05	486484	2.66333e-05	85716	TRUE	0.658474	0.0027922	1362.16
Sepsis→SqCLC
rs112431283	A	T	A	T	-0.232949	0.0023	0.0253229	0.025155	FALSE	TRUE	FALSE	ebi-a-GCST004750	5	159389136	0.067696	63053	0.972893	Squamous cell lung carcinoma || id:ebi-a-GCST004750	Squamous cell lung carcinoma	Squamous cell lung carcinoma || ||	TRUE								5	159389136	0.0461558	4.48756e-07	486484	ieu-b-4980	|| id:ieu-b-4980	TRUE	2	TRUE	5.23576e-05	486484	1.83079e-08	63053	TRUE	0.0934323	0.00267871	1306.64
rs11980516	T	G	T	G	0.088518	0.008426	0.824145	0.824393	FALSE	FALSE	FALSE	ebi-a-GCST004750	7	41045825	0.02595	63053	0.745398	Squamous cell lung carcinoma || id:ebi-a-GCST004750	Squamous cell lung carcinoma	Squamous cell lung carcinoma || ||	TRUE								7	41045825	0.0180583	9.49708e-07	486484	ieu-b-4980	|| id:ieu-b-4980	TRUE	2	TRUE	4.9388e-05	486484	1.67215e-06	63053	TRUE	0.17547	0.00227118	1107.4
rs12544445	T	C	T	C	-0.0854932	0.007671	0.18267	0.169657	FALSE	FALSE	FALSE	ebi-a-GCST004750	8	98443863	0.029432	63053	0.794368	Squamous cell lung carcinoma || id:ebi-a-GCST004750	Squamous cell lung carcinoma	Squamous cell lung carcinoma || ||	TRUE								8	98443863	0.0182898	2.9487e-06	486484	ieu-b-4980	|| id:ieu-b-4980	TRUE	2	TRUE	4.49116e-05	486484	1.07739e-06	63053	TRUE	0.18087	0.00218252	1064.08
rs147793338	A	G	A	G	0.193076	0.090849	0.0301634	0.021214	FALSE	FALSE	FALSE	ebi-a-GCST004750	6	104002954	0.07007	63053	0.194789	Squamous cell lung carcinoma || id:ebi-a-GCST004750	Squamous cell lung carcinoma	Squamous cell lung carcinoma || ||	TRUE								6	104002954	0.0422191	4.80386e-06	486484	ieu-b-4980	|| id:ieu-b-4980	TRUE	2	TRUE	4.29886e-05	486484	2.66608e-05	63053	TRUE	0.742041	0.00218105	1063.36
rs2226602	T	A	T	A	0.0755843	-0.004349	0.232284	0.230693	FALSE	TRUE	FALSE	ebi-a-GCST004750	11	87657063	0.023111	63053	0.850727	Squamous cell lung carcinoma || id:ebi-a-GCST004750	Squamous cell lung carcinoma	Squamous cell lung carcinoma || ||	TRUE								11	87657063	0.0161831	3.00372e-06	486484	ieu-b-4980	|| id:ieu-b-4980	TRUE	2	TRUE	4.48388e-05	486484	5.61628e-07	63053	TRUE	0.16003	0.00203757	993.266
rs3851566	G	A	G	A	0.0629193	-0.022767	0.443948	0.431244	FALSE	FALSE	FALSE	ebi-a-GCST004750	10	126981173	0.019056	63053	0.23219	Squamous cell lung carcinoma || id:ebi-a-GCST004750	Squamous cell lung carcinoma	Squamous cell lung carcinoma || ||	TRUE								10	126981173	0.0137356	4.6333e-06	486484	ieu-b-4980	|| id:ieu-b-4980	TRUE	2	TRUE	4.31307e-05	486484	2.26384e-05	63053	TRUE	0.669019	0.00195454	952.712
rs4841254	A	G	A	G	-0.0684439	-0.0282	0.653392	0.673698	FALSE	FALSE	FALSE	ebi-a-GCST004750	8	9791143	0.019755	63053	0.15344	Squamous cell lung carcinoma || id:ebi-a-GCST004750	Squamous cell lung carcinoma	Squamous cell lung carcinoma || ||	TRUE								8	9791143	0.0143515	1.85055e-06	486484	ieu-b-4980	|| id:ieu-b-4980	TRUE	2	TRUE	4.67507e-05	486484	3.23175e-05	63053	TRUE	0.785379	0.00212184	1034.43
rs72820148	T	A	T	A	0.122046	0.03743	0.0757037	0.072691	FALSE	TRUE	FALSE	ebi-a-GCST004750	10	109950239	0.041795	63053	0.370493	Squamous cell lung carcinoma || id:ebi-a-GCST004750	Squamous cell lung carcinoma	Squamous cell lung carcinoma || ||	TRUE								10	109950239	0.0264923	4.08809e-06	486484	ieu-b-4980	|| id:ieu-b-4980	TRUE	2	TRUE	4.36237e-05	486484	1.27202e-05	63053	TRUE	0.472865	0.00208452	1016.2
LC, lung cancer; LUAD, Lung adenocarcinoma; SCLC, small cell lung carcinoma; SqCLC, squamous cell lung carcinoma; SNP, single nucleotide polymorphism.
